# Supplementary material for: Bioinformatics analysis identifies key secretory protein-encoding differentially expressed genes in adipose tissue of metabolic syndrome
Source: Adipocyte. 2025 Jan 16;14(1):2446243. doi: 10.1080/21623945.2024.2446243 (PMC12885428; doi:10.1080/21623945.2024.2446243)
Supplement: supplyment table secretory proteins.xlsx [file KADI_A_2446243_SM0110.xlsx]

## Sheet: Sheet1
Genes	logFC	AveExpr	t	P.Value	adj.P.Val	B	change
SERPINA6	1.92076	2.54824	7.32347	3.40119e-06	0.0020823	4.75053	UP
EMILIN3	1.39403	1.47613	7.26784	3.71063e-06	0.00216211	4.67004	UP
HYAL3	1.46173	2.72264	7.16959	4.33186e-06	0.00234898	4.5267	UP
APMAP	1.30271	1.28073	6.33675	1.6946e-05	0.00501371	3.25141	UP
PARL	2.1531	1.93163	6.02972	2.86987e-05	0.00697773	2.75377	UP
TUBGCP5	1.39693	2.70168	6.02283	2.90448e-05	0.00697773	2.74242	UP
WNT9B	1.07431	2.69928	5.7746	4.49045e-05	0.00925727	2.32906	UP
CGB2	2.12614	2.10302	5.75099	4.68253e-05	0.00925727	2.28924	UP
PCNX4	3.74822	2.54832	5.21895	0.000122778	0.0167641	1.36987	UP
EFEMP1	1.43023	1.6729	4.84805	0.000245768	0.0240435	0.705159	UP
DNMT1	1.52229	1.88232	4.82679	0.000255875	0.0247768	0.666512	UP
OLFML1	1.16793	2.52666	4.71834	0.000314536	0.0285234	0.468505	UP
ADAMTS15	1.56257	2.90023	4.70473	0.000322822	0.0286301	0.443555	UP
E2F1	1.0292	1.0947	4.66364	0.000349231	0.0293277	0.368096	UP
IGLL1	2.00222	1.3393	4.54436	0.000439244	0.0343062	0.147984	UP
SLC26A11	1.28062	3.32346	4.50195	0.000476746	0.0355778	0.069333	UP
ECRG4	1.96038	2.23156	4.47246	0.000504745	0.0369341	0.0145447	UP
TRIP12	1.89707	1.57471	4.44849	0.000528747	0.0380117	-0.0300564	UP
TREH	1.9219	1.79683	4.41777	0.000561236	0.0396707	-0.0873061	UP
EBI3	2.29959	1.76695	4.38582	0.000597198	0.0407073	-0.146932	UP
CHRNA5	1.40852	1.40056	4.35498	0.000634166	0.042231	-0.204593	UP
YEATS2	1.59835	1.6162	4.25993	0.000763558	0.0457147	-0.382836	UP
BMP8A	1.491	2.5042	4.25826	0.000766054	0.0457199	-0.385968	UP
VCAN	1.81545	1.97144	4.19779	0.000862504	0.0489291	-0.499786	UP
RNASE2	1.38267	1.37089	4.06772	0.00111427	0.0561155	-0.745515	UP
CD160	1.55506	3.95584	4.05671	0.00113876	0.0570252	-0.766364	UP
NCLN	1.54694	1.65485	3.95002	0.0014065	0.0635572	-0.968817	UP
COL25A1	1.25818	2.31776	3.93024	0.0014628	0.0647558	-1.00643	UP
SPATA20	1.50497	1.12773	3.90083	0.00155075	0.0663556	-1.06236	UP
ADAT1	1.04639	1.98403	3.89268	0.00157607	0.0668088	-1.07788	UP
AOC1	1.65916	1.26392	3.62157	0.00270635	0.0879419	-1.59503	UP
SAMD11	1.5798	1.51058	3.58166	0.00293134	0.092322	-1.67126	UP
LDLRAD4	1.42103	1.34387	3.55085	0.00311788	0.0945277	-1.73012	UP
KICS2	1.53441	1.32781	3.52162	0.00330584	0.0982232	-1.78594	UP
CETP	1.76918	2.69019	3.50065	0.00344774	0.0998951	-1.826	UP
MOXD1	1.22867	1.72817	3.48526	0.00355569	0.101751	-1.85537	UP
FAP	2.40611	2.74163	3.48488	0.00355841	0.101751	-1.8561	UP
TEX264	1.06245	1.53989	3.42368	0.00402287	0.109228	-1.97291	UP
PNP	2.39331	2.83292	3.40196	0.00420196	0.110151	-2.01435	UP
WDR3	1.01672	2.58417	3.28753	0.00528581	0.12294	-2.23233	UP
ADAMTSL3	1.11906	1.40139	3.26339	0.00554787	0.126152	-2.27822	UP
PARVB	1.55238	1.85376	3.19357	0.00638122	0.134729	-2.41078	UP
NDST3	1.04096	0.643846	3.1779	0.00658479	0.136881	-2.4405	UP
CHST4	1.44378	2.06221	3.01524	0.00911706	0.158891	-2.74754	UP
PRSS58	1.11255	1.43177	2.98615	0.00966203	0.162711	-2.80215	UP
SEC22A	1.16873	1.91261	2.98207	0.00974107	0.162918	-2.80981	UP
NHLRC3	1.51149	1.3729	2.9488	0.010409	0.167527	-2.87212	UP
ESM1	1.33715	1.38107	2.93487	0.0107019	0.169826	-2.89817	UP
INHBE	1.13209	0.985692	2.89166	0.0116631	0.177638	-2.97881	UP
DEFB1	1.2488	1.70795	2.83346	0.0130926	0.185991	-3.087	UP
ANGPTL7	1.16624	1.5294	2.81211	0.0136589	0.189647	-3.12655	UP
WDR25	1.07657	0.676177	2.77421	0.0147233	0.197061	-3.19656	UP
CLCF1	1.12432	1.28219	2.72298	0.0162915	0.207237	-3.29079	UP
KLK4	1.54818	1.15442	2.7215	0.0163392	0.207287	-3.29351	UP
FGF23	1.08891	0.785457	2.69152	0.0173339	0.212575	-3.34842	UP
FSTL4	1.30768	2.40527	2.68971	0.0173956	0.212575	-3.35171	UP
ADAM7	1.44512	2.88236	2.66204	0.0183692	0.216539	-3.40223	UP
IMMP2L	1.03933	0.989794	2.63948	0.0192012	0.220727	-3.44327	UP
SLC2A14	1.69431	2.37574	2.6192	0.0199806	0.224457	-3.48009	UP
HAMP	1.11879	0.775989	2.61435	0.0201713	0.22546	-3.48888	UP
SLAMF7	1.17777	2.09488	2.59342	0.0210155	0.229713	-3.52676	UP
CPA2	1.44611	1.8631	2.55875	0.0224887	0.236855	-3.58927	UP
CSF3	1.30167	1.3552	2.54158	0.0232547	0.240257	-3.62013	UP
ANGPTL5	1.42537	1.29966	2.50815	0.024818	0.247469	-3.67997	UP
CEACAM7	1.00919	1.0963	2.47914	0.0262562	0.255231	-3.73169	UP
STK32C	1.1518	1.16597	2.42385	0.0292203	0.266302	-3.82961	UP
SFTPB	1.353	1.84675	2.42096	0.0293837	0.266302	-3.8347	UP
DNAH10	1.01113	1.10839	2.41869	0.0295127	0.266612	-3.83871	UP
SCRG1	1.02417	1.07634	2.4141	0.0297748	0.268199	-3.84678	UP
PTCH2	1.33683	0.712974	2.40566	0.0302631	0.270327	-3.86163	UP
IL7R	1.35459	1.20369	2.36478	0.0327378	0.278492	-3.93326	UP
ACHE	1.0853	0.69514	2.35444	0.0333934	0.280431	-3.95129	UP
EGFL7	1.41367	1.90696	2.34942	0.0337165	0.28227	-3.96005	UP
COX7A1	1.36324	0.914679	2.34906	0.0337393	0.282336	-3.96066	UP
TMEM119	1.46911	1.21008	2.3388	0.0344091	0.283812	-3.97852	UP
BMP4	1.25727	0.789437	2.32403	0.0353945	0.28663	-4.00415	UP
MRPL27	1.73189	3.1819	2.29457	0.0374405	0.294398	-4.05507	UP
SAPCD1	1.26	1.78813	2.24583	0.0410719	0.305215	-4.13868	UP
NDUFB5	1.01496	3.59887	2.22912	0.0423907	0.308269	-4.16715	UP
CAPNS1	1.14421	0.829934	2.21482	0.0435509	0.311552	-4.19144	UP
CFHR1	1.03844	2.53805	2.18777	0.0458275	0.319701	-4.23719	UP
IGHV2OR16-5	1.25884	1.45387	2.17774	0.0466993	0.322763	-4.25409	UP
TLCD3B	1.10705	2.2821	2.17229	0.0471796	0.32427	-4.26325	UP
NDP	-1.66215	1.02184	-8.44121	6.42221e-07	0.000716983	6.27045	DOWN
BPIFB3	-1.34583	0.897883	-6.6859	9.45677e-06	0.00383932	3.79928	DOWN
CYB5D2	-1.24295	1.37475	-6.52327	1.23832e-05	0.00427633	3.54648	DOWN
SEMA4A	-1.19218	2.00126	-5.45916	7.90778e-05	0.01299	1.79015	DOWN
TEAD1	-2.04027	1.35673	-5.01162	0.000180579	0.020771	1.00058	DOWN
ID1	-1.33396	0.698281	-4.81167	0.000263324	0.0253686	0.638991	DOWN
CA11	-1.28784	2.08166	-4.13238	0.000980878	0.0530373	-0.623195	DOWN
CACNA2D1	-1.04589	0.836455	-4.09971	0.0010461	0.0547088	-0.684953	DOWN
LRG1	-1.09924	4.55296	-3.82608	0.0017993	0.0717413	-1.20473	DOWN
CA10	-1.71158	0.965748	-3.81476	0.00184031	0.0723606	-1.2263	DOWN
ADAMTS3	-1.47379	1.39684	-3.78221	0.00196361	0.0751357	-1.28836	DOWN
CYP2R1	-1.00796	2.71706	-3.73207	0.00217014	0.0795118	-1.38403	DOWN
GATD3	-1.01219	1.10299	-3.64413	0.00258696	0.0862882	-1.55195	DOWN
TLL2	-1.42868	1.65755	-3.61398	0.00274775	0.0886897	-1.60953	DOWN
UGGT1	-1.38412	1.04549	-3.60639	0.00278977	0.0895889	-1.62402	DOWN
NRXN2	-1.00651	0.509647	-3.56315	0.003042	0.0935513	-1.70662	DOWN
MT1E	-1.06465	1.99406	-3.49991	0.00345282	0.0998951	-1.8274	DOWN
NCOR1	-1.06819	1.33347	-3.4136	0.00410503	0.11005	-1.99215	DOWN
TSFM	-1.25444	1.43205	-3.34062	0.00475195	0.116521	-2.13126	DOWN
SREK1	-1.29663	1.63156	-3.32392	0.00491378	0.118049	-2.16306	DOWN
SCFD1	-1.67515	0.931445	-3.20931	0.00618313	0.133113	-2.38093	DOWN
PLA2G15	-1.65519	2.34941	-3.17961	0.00656223	0.136712	-2.43725	DOWN
NPFF	-1.42197	0.790102	-3.17224	0.0066598	0.137837	-2.45121	DOWN
AGR2	-1.69334	1.46986	-3.14202	0.00707536	0.142411	-2.50843	DOWN
PSG3	-1.26179	1.00904	-3.14067	0.00709442	0.142411	-2.51098	DOWN
HSD11B1L	-1.65182	2.40035	-3.14047	0.00709732	0.142411	-2.51136	DOWN
GLRB	-1.29047	0.863634	-3.09103	0.00783551	0.150822	-2.60479	DOWN
PCSK4	-1.09325	1.11445	-3.07924	0.00802238	0.152723	-2.62703	DOWN
NCAN	-1.0216	0.879859	-3.02247	0.00898633	0.158467	-2.73395	DOWN
F11	-1.4859	1.92527	-2.95555	0.0102701	0.166734	-2.8595	DOWN
CEACAM5	-1.54643	2.15244	-2.82521	0.0133086	0.187389	-3.10229	DOWN
ST8SIA4	-1.03947	1.1939	-2.80768	0.0137793	0.190471	-3.13474	DOWN
DNAAF6	-1.40833	2.69882	-2.73231	0.0159942	0.206084	-3.27366	DOWN
C3orf85	-1.1777	0.935624	-2.69738	0.0171349	0.211519	-3.33769	DOWN
CRELD2	-1.66727	1.40712	-2.68743	0.0174739	0.212575	-3.35588	DOWN
IL12A	-1.11521	2.97734	-2.68669	0.0174995	0.212575	-3.35724	DOWN
GIMAP2	-1.44251	2.12041	-2.6768	0.0178435	0.214337	-3.37531	DOWN
RGL4	-1.00186	1.74641	-2.66766	0.0181673	0.215768	-3.39198	DOWN
C2orf66	-1.22342	1.34508	-2.66045	0.0184265	0.216812	-3.40512	DOWN
APBB2	-2.07513	1.69255	-2.63431	0.0193972	0.222044	-3.45267	DOWN
C20orf204	-1.97805	1.30799	-2.62157	0.0198879	0.224274	-3.47579	DOWN
SUSD1	-1.82819	1.61429	-2.58914	0.0211922	0.230755	-3.53449	DOWN
TMEM95	-1.37629	1.97968	-2.56622	0.0221632	0.235011	-3.57583	DOWN
UCHL1	-1.32239	1.08846	-2.5501	0.0228715	0.238334	-3.60482	DOWN
EFEMP2	-1.21008	0.691899	-2.46223	0.0271311	0.259668	-3.76173	DOWN
TMED7	-1.47783	1.48555	-2.43107	0.0288158	0.264952	-3.81687	DOWN
DDT	-1.80451	1.88525	-2.41075	0.029968	0.269046	-3.85269	DOWN
BLTP2	-2.02267	1.5252	-2.37153	0.0323167	0.277027	-3.92148	DOWN
P4HB	-1.23994	1.2145	-2.34683	0.0338839	0.282923	-3.96455	DOWN
COMTD1	-1.12661	0.986255	-2.31303	0.0361459	0.28995	-4.0232	DOWN
PRH2	-1.0649	1.71301	-2.30919	0.0364117	0.29134	-4.02984	DOWN
SPRYD3	-1.33897	0.963715	-2.30313	0.0368344	0.292258	-4.04029	DOWN
KDM1A	-1.47314	0.832112	-2.29189	0.0376322	0.294992	-4.05969	DOWN
CCL25	-1.21552	0.867914	-2.29019	0.0377541	0.294992	-4.06262	DOWN
TTBK2	-1.29981	1.07528	-2.28842	0.0378813	0.295304	-4.06566	DOWN
UNC119	-1.27649	1.36323	-2.28417	0.0381887	0.29583	-4.07297	DOWN
PCSK9	-1.087	1.56573	-2.24396	0.0412173	0.305691	-4.14187	DOWN
ERN1	-1.05844	1.43836	-2.23993	0.0415328	0.306533	-4.14874	DOWN
THBS4	-1.44463	1.40901	-2.16464	0.0478609	0.326159	-4.27609	DOWN
SYCN	-1.28133	0.939137	-2.15326	0.0488924	0.331048	-4.29516	DOWN
