# Supplementary material for: Bioinformatics analysis identifies key secretory protein-encoding differentially expressed genes in adipose tissue of metabolic syndrome
Source: Adipocyte. 2025 Jan 16;14(1):2446243. doi: 10.1080/21623945.2024.2446243 (PMC12885428; doi:10.1080/21623945.2024.2446243)
Supplement: supplyment table brownhubgenes.xlsx [file KADI_A_2446243_SM0109.xlsx]

## Sheet: Sheet1
RPL30P8
PP12613
FERMT2
CHRNA7
CGB2
ZNF554
ANAPC16
SVOPL
FBXL14
ICMT.DT
MFSD6L
ADAMTS15
DNMT1
MS4A15
HOXA11.AS
NAPEPLD
FGF12
BTBD3
PAXIP1
FOXS1
FNTB
MKRN2
SNHG1
LMNTD2
GATA3
OR8G1
GPR17
CA5BP1
LINC00442
LCP1
LINC00619
OAT
PDCL
SLC22A17
PGD
TEX10
TMEM39B
NDUFAF7
PARL
NDUFA12
RAB5IF
CBX8
PTPRH
RSC1A1
SLC25A24P1
CACNA1E
DNAI4
QSER1
TARS2
STK40
SNHG12
SERPINA6
UBE2M
MACROH2A1
SOCS5
